# Supplementary material for: A whole genome scan of SNP data suggests a lack of abundant hard selective sweeps in the genome of the broad host range plant pathogenic fungus Sclerotinia sclerotiorum
Source: PLoS One. 2019 Mar 28;14(3):e0214201. doi: 10.1371/journal.pone.0214201 (PMC6438532; doi:10.1371/journal.pone.0214201)
Supplement: S1 Table — (XLSX) [file pone.0214201.s002.xlsx]

## Sheet: Information
lsolate	Quality control	Adapters trimmed	Geographic origin	Host common name	Host Latin name	Year	Accession	Collection	Climate description	Koppen-Geiger climate classification
CU10.12	Trimmomatic	TruSeq LT Kits and TruSeq v1/v2 Kits	Geraldton, Western Australia, Australia	Rapeseed	Brassica napus	2014	N/A	CCDM, Curtin University	Hot-summer Mediterranean	Csa
CU10.17	Trimmomatic	TruSeq LT Kits and TruSeq v1/v2 Kits	Geraldton, Western Australia, Australia	Rapeseed	Brassica napus	2014	N/A	CCDM, Curtin University	Hot-summer Mediterranean	Csa
CU10.20	Trimmomatic	TruSeq LT Kits and TruSeq v1/v2 Kits	Geraldton, Western Australia, Australia	Rapeseed	Brassica napus	2014	N/A	CCDM, Curtin University	Hot-summer Mediterranean	Csa
CU10.7	Trimmomatic	TruSeq LT Kits and TruSeq v1/v2 Kits	Geraldton, Western Australia, Australia	Rapeseed	Brassica napus	2014	N/A	CCDM, Curtin University	Hot-summer Mediterranean	Csa
CU11.19	Trimmomatic	TruSeq LT Kits and TruSeq v1/v2 Kits	Geraldton, Western Australia, Australia	Rapeseed	Brassica napus	2014	N/A	CCDM, Curtin University	Hot-summer Mediterranean	Csa
CU11.7	Trimmomatic	TruSeq LT Kits and TruSeq v1/v2 Kits	Eneabba, Western Australia, Australia	Lupin	Lupinus spp.	2013	N/A	CCDM, Curtin University	Hot-summer Mediterranean	Csa
CU4.2	Trimmomatic	TruSeq LT Kits and TruSeq v1/v2 Kits	Mount Barker, Western Australia, Australia	Rapeseed	Brassica napus	2014	N/A	CCDM, Curtin University	Warm-summer Mediterranean	Csb
CU6.1	Trimmomatic	TruSeq LT Kits and TruSeq v1/v2 Kits	Mount Barker, Western Australia, Australia	Rapeseed	Brassica napus	2014	N/A	CCDM, Curtin University	Warm-summer Mediterranean	Csb
CU8.24	Trimmomatic	TruSeq LT Kits and TruSeq v1/v2 Kits	South Stirling, Western Australia, Australia	Rapeseed	Brassica napus	2014	N/A	CCDM, Curtin University	Warm-summer Mediterranean	Csb
CU8.30	Trimmomatic	TruSeq LT Kits and TruSeq v1/v2 Kits	South Stirling, Western Australia, Australia	Rapeseed	Brassica napus	2014	N/A	CCDM, Curtin University	Warm-summer Mediterranean	Csb
CULa	Trimmomatic	TruSeq LT Kits and TruSeq v1/v2 Kits	Unknown, Western Australia, Australia	Lupin	Lupinus angustifolius	Unknown	N/A	N/A	Warm-summer Mediterranean/Hot-summer Mediterranean	Csa/Csb
S55	None	None	USA	Rapeseed	Brassica napus	1987	N/A	LIPM Toulouse	?(Likely Humid continental)	?(Likely Dfb)
CULm	Trimmomatic	TruSeq LT Kits and TruSeq v1/v2 Kits	Unknown, Western Australia, Australia	Lupin	Lupinus mutabilis	Unknown	N/A	N/A	Warm-summer Mediterranean/Hot-summer Mediterranean	Csa/Csb
P314	None	None	Blois, France	Rapeseed	Brassica napus	2010	N/A	LIPM Toulouse	Oceanic	Cfb
P163	Trimmomatic	TruSeq LT Kits and TruSeq v1/v2 Kits	Blois, France	Rapeseed	Brassica napus	2010	N/A	LIPM Toulouse	Oceanic	Cfb
BloC104	Trimmomatic	TruSeq LT Kits and TruSeq v1/v2 Kits	Blois, France	Rapeseed	Brassica napus	2010	N/A	LIPM Toulouse	Oceanic	Cfb
BloC014	Trimmomatic	TruSeq LT Kits and TruSeq v1/v2 Kits	Blois, France	Rapeseed	Brassica napus	2010	N/A	LIPM Toulouse	Oceanic	Cfb
FrB5	Trimmomatic	TruSeq LT Kits and TruSeq v1/v2 Kits	Dijon, France	Clover	Trifolium sp.	2010	N/A	N/A	Oceanic	Cfb
AB29	Trimmomatic	TruSeq LT Kits and TruSeq v1/v2 Kits	Cayley, Alberta	Rapeseed	Brassica napus	2010	N/A	N/A	Humid continental	Dfb
321	Trimmomatic	TruSeq LT Kits and TruSeq v1/v2 Kits	Olds, Alberta	Rapeseed	Brassica napus	1992	N/A	N/A	Humid continental	Dfb
SK35	Trimmomatic	TruSeq LT Kits and TruSeq v1/v2 Kits	Rouleau, Saskatchewan	Rapeseed	Brassica napus	2010	N/A	N/A	Humid continental	Dfb
MB21	None	None	Morton, Manitoba	Rapeseed	Brassica napus	2010	N/A	N/A	Humid continental	Dfb
MB52	Trimmomatic	TruSeq LT Kits and TruSeq v1/v2 Kits	Shoal Lake, Manitoba	Rapeseed	Brassica napus	2010	N/A	N/A	Humid continental	Dfb
SsChi	Trimmomatic	TruSeq LT Kits and TruSeq v1/v2 Kits	Chile	Chicory	Cichorium intybus	1960	MUCL001154	LIPM Toulouse	NI	NI
Sssaf	Trimmomatic	TruSeq LT Kits and TruSeq v1/v2 Kits	South Africa	Unknown	Unknown	1964	MUCL008095	LIPM Toulouse	?	?
Ss44	None	None	Morocco (Meknès)	Safflower	Carthamus tinctorius	1971	MUCL018183	LIPM Toulouse	Hot-summer Mediterranean	Csa
Ss45	Trimmomatic	TruSeq LT Kits and TruSeq v1/v2 Kits	The Netherlands	Sunflower	Helianthus annuus	1977	CBS 537.77	LIPM Toulouse	NI	NI

## Sheet: Assembly_stats
Isoalte	Size	N50	L50	Largest contig	Contigs

## Sheet: SNPs
Isolate	SNPs	Insertions	Deletions
