# Supplementary material for: A whole genome scan of SNP data suggests a lack of abundant hard selective sweeps in the genome of the broad host range plant pathogenic fungus Sclerotinia sclerotiorum
Source: PLoS One. 2019 Mar 28;14(3):e0214201. doi: 10.1371/journal.pone.0214201 (PMC6438532; doi:10.1371/journal.pone.0214201)
Supplement: S2 Table — (XLSX) [file pone.0214201.s003.xlsx]

## Sheet: accessions
Accession	Species
JQ036091.1	Sclerotinia minor
JQ036092.1	Sclerotinia minor
JQ036093.1	Sclerotinia trifoliorum
JQ036094.1	Sclerotinia trifoliorum
JQ036096.1	Sclerotinia sclerotiorum
JQ036095.1	Sclerotinia sclerotiorum
JQ036097.1	Sclerotinia sclerotiorum
JQ036103.1	Sclerotinia glacialis
JQ314430.1	Sclerotinia nivalis
JQ036108.1	Botrytis cinerea
JQ036078.1	Monilinia fructigena
