# Supplementary material for: A whole genome scan of SNP data suggests a lack of abundant hard selective sweeps in the genome of the broad host range plant pathogenic fungus Sclerotinia sclerotiorum
Source: PLoS One. 2019 Mar 28;14(3):e0214201. doi: 10.1371/journal.pone.0214201 (PMC6438532; doi:10.1371/journal.pone.0214201)
Supplement: S3 Table — (XLSX) [file pone.0214201.s004.xlsx]

## Sheet: Sheet1
	2Ner		2Ner/L
Chromosome	Population 1	Population 2	Population 1	Population 2
1	463.63	19.6516	0.000117316	4.9726e-06	3951982
2	624.835	21.2206	0.00016963	5.76099e-06	3683506
3	349.011	21.6698	0.000104137	6.46578e-06	3351453
4	869.647	26.3838	0.000302663	9.18235e-06	2873318
5	640.394	30.7273	0.000226852	1.08847e-05	2822964
6	369.965	28.1577	0.000148949	1.13364e-05	2483831
7	384.848	25.1903	0.000158069	1.03465e-05	2434682
8	368.71	41.0632	0.000160343	1.78574e-05	2299506
9	253.049	33.3561	0.000119201	1.57128e-05	2122865
10	218.831	18.9703	0.000103933	9.0099e-06	2105496
11	693.944	33.6802	0.000338139	1.64114e-05	2052242
12	404.232	19.8459	0.000215193	1.0565e-05	1878461
13	449.627	30.9313	0.000243575	1.67563e-05	1845946
14	233.558	29.0502	0.000128638	1.60001e-05	1815632
15	204.892	25.1019	0.000116067	1.42197e-05	1765292
16	143.309	30.1151	0.000100963	2.12164e-05	1419421
Average			0.000172104	1.22936e-05	9.2199e-05
