# Supplementary material for: A whole genome scan of SNP data suggests a lack of abundant hard selective sweeps in the genome of the broad host range plant pathogenic fungus Sclerotinia sclerotiorum
Source: PLoS One. 2019 Mar 28;14(3):e0214201. doi: 10.1371/journal.pone.0214201 (PMC6438532; doi:10.1371/journal.pone.0214201)
Supplement: S4 Table — (XLSX) [file pone.0214201.s005.xlsx]

## Sheet: tables4
Model name	Parameter	Value
split_mig	nu1	0.342231
	nu2	0.509156
	T	0.854985
	m	0.917481
	theta	32507.8
	LL	-678.036
IMp	nuPre	0.645041
	TPre	0.426479
	s	0.258502
	nu1	0.28978
	nu2	0.377082
	T	0.455582
	m12	1.29527
	m21	0.999729
	theta	35658.7
	LL	-636.824
IM	s	0.211265
	nu1	0.365301
	nu2	0.482769
	T	0.880283
	m12	1.02172
	m21	0.791923
	theta	32042.5
	LL	-637.745
bottlegrowth	nuB	0.0106359
	nuF	0.13443
	T	0.0743123
	theta	286491
	LL	-149148
bottlegrowth_split_mig	nuB	0.219788
	nu2F	0.514677
	m	0.829389
	T	0.268607
	Ts	0.520605
	theta	15264
	LL	-2101.3
bottlegrowth_split	nuB	27.1814
	nu2F	0.01
	T	0.412648
	Ts	0.00520766
	theta	1.29157e+06
	LL	-3586.7
